# Supplementary material for: Distinct Longitudinal Brain White Matter Microstructure Changes and Associated Polygenic Risk of Common Psychiatric Disorders and Alzheimer’s Disease in the UK Biobank
Source: Biol Psychiatry Glob Open Sci. 2024 Apr 26;4(4):100323. doi: 10.1016/j.bpsgos.2024.100323 (PMC11313202; doi:10.1016/j.bpsgos.2024.100323)
Supplement: Supplementary Material [file mmc3.zip]

Archive with 62 entries (62 files):
- list1.txt
- list2.txt
- mean_FA.nii.gz
- mean_FA_skeleton.nii.gz
- tbss_ad_onesample_tfce_corrp_tstat1.nii.gz
- tbss_ad_onesample_tfce_corrp_tstat2.nii.gz
- tbss_ak_onesample_tfce_corrp_tstat1.nii.gz
- tbss_ak_onesample_tfce_corrp_tstat2.nii.gz
- tbss_awf_onesample_tfce_corrp_tstat1.nii.gz
- tbss_awf_onesample_tfce_corrp_tstat2.nii.gz
- tbss_axEAD_onesample_tfce_corrp_tstat1.nii.gz
- tbss_axEAD_onesample_tfce_corrp_tstat2.nii.gz
- tbss_Bayes_Dax_extra_onesample_tfce_corrp_tstat1.nii.gz
- tbss_Bayes_Dax_extra_onesample_tfce_corrp_tstat2.nii.gz
- tbss_Bayes_Dax_intra_onesample_tfce_corrp_tstat1.nii.gz
- tbss_Bayes_Dax_intra_onesample_tfce_corrp_tstat2.nii.gz
- tbss_Bayes_Drad_extra_onesample_tfce_corrp_tstat1.nii.gz
- tbss_Bayes_Drad_extra_onesample_tfce_corrp_tstat2.nii.gz
- tbss_Bayes_microADC_onesample_tfce_corrp_tstat1.nii.gz
- tbss_Bayes_microADC_onesample_tfce_corrp_tstat2.nii.gz
- tbss_Bayes_microAx_onesample_tfce_corrp_tstat1.nii.gz
- tbss_Bayes_microAx_onesample_tfce_corrp_tstat2.nii.gz
- tbss_Bayes_microFA_onesample_tfce_corrp_tstat1.nii.gz
- tbss_Bayes_microFA_onesample_tfce_corrp_tstat2.nii.gz
- tbss_Bayes_microRd_onesample_tfce_corrp_tstat1.nii.gz
- tbss_Bayes_microRd_onesample_tfce_corrp_tstat2.nii.gz
- tbss_Bayes_v_csf_onesample_tfce_corrp_tstat1.nii.gz
- tbss_Bayes_v_csf_onesample_tfce_corrp_tstat2.nii.gz
- tbss_Bayes_v_extra_onesample_tfce_corrp_tstat1.nii.gz
- tbss_Bayes_v_extra_onesample_tfce_corrp_tstat2.nii.gz
- tbss_Bayes_v_intra_onesample_tfce_corrp_tstat1.nii.gz
- tbss_Bayes_v_intra_onesample_tfce_corrp_tstat2.nii.gz
- tbss_FA_group_tfce_corrp_tstat1.nii.gz
- tbss_FA_group_tfce_corrp_tstat2.nii.gz
- tbss_FA_onesample_tfce_corrp_tstat1.nii.gz
- tbss_FA_onesample_tfce_corrp_tstat2.nii.gz
- tbss_md_onesample_tfce_corrp_tstat1.nii.gz
- tbss_md_onesample_tfce_corrp_tstat2.nii.gz
- tbss_mk_onesample_tfce_corrp_tstat1.nii.gz
- tbss_mk_onesample_tfce_corrp_tstat2.nii.gz
- tbss_radEAD_onesample_tfce_corrp_tstat1.nii.gz
- tbss_radEAD_onesample_tfce_corrp_tstat2.nii.gz
- tbss_rd_onesample_tfce_corrp_tstat1.nii.gz
- tbss_rd_onesample_tfce_corrp_tstat2.nii.gz
- tbss_rk_onesample_tfce_corrp_tstat1.nii.gz
- tbss_rk_onesample_tfce_corrp_tstat2.nii.gz
- tbss_smt_fa_onesample_tfce_corrp_tstat1.nii.gz
- tbss_smt_fa_onesample_tfce_corrp_tstat2.nii.gz
- tbss_smt_long_onesample_tfce_corrp_tstat1.nii.gz
- tbss_smt_long_onesample_tfce_corrp_tstat2.nii.gz
- tbss_smt_mc_diff_onesample_tfce_corrp_tstat1.nii.gz
- tbss_smt_mc_diff_onesample_tfce_corrp_tstat2.nii.gz
- tbss_smt_mc_extramd_onesample_tfce_corrp_tstat1.nii.gz
- tbss_smt_mc_extramd_onesample_tfce_corrp_tstat2.nii.gz
- tbss_smt_mc_extratrans_onesample_tfce_corrp_tstat1.nii.gz
- tbss_smt_mc_extratrans_onesample_tfce_corrp_tstat2.nii.gz
- tbss_smt_mc_intra_onesample_tfce_corrp_tstat1.nii.gz
- tbss_smt_mc_intra_onesample_tfce_corrp_tstat2.nii.gz
- tbss_smt_md_onesample_tfce_corrp_tstat1.nii.gz
- tbss_smt_md_onesample_tfce_corrp_tstat2.nii.gz
- tbss_smt_trans_onesample_tfce_corrp_tstat1.nii.gz
- tbss_smt_trans_onesample_tfce_corrp_tstat2.nii.gz
