# Supplementary material for: Distinct Longitudinal Brain White Matter Microstructure Changes and Associated Polygenic Risk of Common Psychiatric Disorders and Alzheimer’s Disease in the UK Biobank
Source: Biol Psychiatry Glob Open Sci. 2024 Apr 26;4(4):100323. doi: 10.1016/j.bpsgos.2024.100323 (PMC11313202; doi:10.1016/j.bpsgos.2024.100323)
Supplement: Supplementary Material [file mmc3.zip › list1.txt]

tbss_ad_onesample_tfce_corrp_tstat1.nii.gz
tbss_ak_onesample_tfce_corrp_tstat1.nii.gz
tbss_awf_onesample_tfce_corrp_tstat1.nii.gz
tbss_axEAD_onesample_tfce_corrp_tstat1.nii.gz
tbss_Bayes_Dax_extra_onesample_tfce_corrp_tstat1.nii.gz
tbss_Bayes_Dax_intra_onesample_tfce_corrp_tstat1.nii.gz
tbss_Bayes_Drad_extra_onesample_tfce_corrp_tstat1.nii.gz
tbss_Bayes_microADC_onesample_tfce_corrp_tstat1.nii.gz
tbss_Bayes_microAx_onesample_tfce_corrp_tstat1.nii.gz
tbss_Bayes_microFA_onesample_tfce_corrp_tstat1.nii.gz
tbss_Bayes_microRd_onesample_tfce_corrp_tstat1.nii.gz
tbss_Bayes_v_csf_onesample_tfce_corrp_tstat1.nii.gz
tbss_Bayes_v_extra_onesample_tfce_corrp_tstat1.nii.gz
tbss_Bayes_v_intra_onesample_tfce_corrp_tstat1.nii.gz
tbss_FA_group_tfce_corrp_tstat1.nii.gz
tbss_FA_onesample_tfce_corrp_tstat1.nii.gz
tbss_md_onesample_tfce_corrp_tstat1.nii.gz
tbss_mk_onesample_tfce_corrp_tstat1.nii.gz
tbss_radEAD_onesample_tfce_corrp_tstat1.nii.gz
tbss_rd_onesample_tfce_corrp_tstat1.nii.gz
tbss_rk_onesample_tfce_corrp_tstat1.nii.gz
tbss_smt_fa_onesample_tfce_corrp_tstat1.nii.gz
tbss_smt_long_onesample_tfce_corrp_tstat1.nii.gz
tbss_smt_mc_diff_onesample_tfce_corrp_tstat1.nii.gz
tbss_smt_mc_extramd_onesample_tfce_corrp_tstat1.nii.gz
tbss_smt_mc_extratrans_onesample_tfce_corrp_tstat1.nii.gz
tbss_smt_mc_intra_onesample_tfce_corrp_tstat1.nii.gz
tbss_smt_md_onesample_tfce_corrp_tstat1.nii.gz
tbss_smt_trans_onesample_tfce_corrp_tstat1.nii.gz
